# Supplementary material for: Proteomics-Based Approach for Detailing the Allergenic Profile of Cannabis Chemotypes
Source: Int J Mol Sci. 2023 Sep 11;24(18):13964. doi: 10.3390/ijms241813964 (PMC10531008; doi:10.3390/ijms241813964)
Supplement: Supplementary file 1 [file ijms-24-13964-s001.zip]

Archive with 1 entries (1 files):
- ijms-2550877-supplementary.pdf
